# Supplementary material for: Contrasting roles of GmNAC065 and GmNAC085 in natural senescence, plant development, multiple stresses and cell death responses
Source: Sci Rep. 2021 May 27;11:11178. doi: 10.1038/s41598-021-90767-6 (PMC8160357; doi:10.1038/s41598-021-90767-6)
Supplement: Supplementary file 6 — Supplementary Table 4. [file 41598_2021_90767_MOESM6_ESM.xlsx]

## Sheet: Col 0_PEG
Supp. Table 4.4. RT-qPCR data from Col 0 (WT) plants subjected to PEG treatment
Gene Name	Ct1	Ct2	Ct3	Ct med	dCt	dCt CTR	ddCt	FC
ACT2	28.1636	24.394	26.2788
ACT2	28.2359	24.056	26.1459
ACT2	28.168	23.8732	26.0206	26.1484
AtNAP	30.0308	25.6066	27.8187
AtNAP	29.9895	25.614	27.8017
AtNAP	30.0795	25.509	27.7942	27.8049	1.65644	3.12983	-1.47339	2.77673
ATAF1	30.4546	27.2881	28.8714
ATAF1	31.2248	28.1809	29.7028
ATAF1	30.9902	28.1551	29.5726	29.3823	3.23384	5.52918	-2.29534	4.90869
ANAC016	28.8737	27.8968	28.3852
ANAC016	31.7313	27.7254	29.7284
ANAC016	29.9953	26.7856	28.3904	28.8347	2.68623	1.52934	1.15689	0.448477
ANAC092/ORE1	26.6062	22.5268	24.5665
ANAC092/ORE1	26.7649	22.5851	24.675
ANAC092/ORE1	26.9054	22.5464	24.7259	24.6558	-1.49265	-0.161356	-1.3313	2.51629
ANAC055	28.0654	25.2975	26.6815
ANAC055	28.1776	25.3579	26.7677
ANAC055	28.2292	25.1995	26.7143	26.7212	0.572729	4.27283	-3.7001	12.997
ANAC019	30.6463	25.512	28.0792
ANAC019	30.5481	25.2193	27.8837
ANAC019	30.226	24.9756	27.6008	27.8545	1.7061	3.97756	-2.27145	4.8281
PaO	29.3767	24.3428	26.8598
PaO	29.3476	24.3777	26.8626
PaO	29.2864	24.2317	26.759	26.8271	0.678695	1.49529	-0.816591	1.76124
CLH1	22.0536	23.8464	22.95
CLH1	21.7649	23.7682	22.7666
CLH1	21.9224	24.1945	23.0585	22.925	#REF!	-2.26519	#REF!	#REF!
NYC1	29.045	23.4267	26.2359
NYC1	29.0173	23.3355	26.1764
NYC1	28.9219	23.336	26.129	26.1804	0.0319773	-1.34851	1.38049	0.384088
SINA1	32.5063	24.9563	28.7313
SINA1	31.3355	25.0785	28.207
SINA1	33.8695	25.0152	29.4423	28.7936	2.64512	3.47652	-0.831399	1.77941
BFN1	35.1053	30.4734	32.7893
BFN1	34.7536	30.313	32.5333
BFN1	34.0644	30.086	32.0752	32.466	6.31751	6.91384	-0.596334	1.51187
Sweet15	34.5318	25.5381	30.035
Sweet15	34.1437	25.4974	29.8206
Sweet15	33.8757	25.6168	29.7463	29.8673	3.71881	6.13152	-2.41271	5.32472
BMST1		35.3591	35.3591
BMST1	30.7479		30.7479
BMST1	30.1418		30.1418	32.0829	9.64459	5.56326	4.08133	0.0590741
GLK1	26.8903	23.1244	25.0074
GLK1	26.7994	23.169	24.9842
GLK1	26.9257	23.0137	24.9697	24.9871	-1.16136	-0.396128	-0.765229	1.69964
AREB1	30.133	25.2343	27.6836
AREB1	30.5954	25.094	27.8447
AREB1	30.9206	25.0101	27.9654	27.8312	1.68279	1.94205	-0.259261	1.19687
SAG113	28.9704	25.9784	27.4744
SAG113	29.1951	26	27.5976
SAG113	29.2837	26.0215	27.6526	27.5749	1.42642	2.60916	-1.18274	2.27008
NCED3	27.1342	27.036	27.0851
NCED3	27.1751	27.1468	27.1609
NCED3	33.8611	26.9394	30.4003	28.2154	2.06699	8.0476	-5.98061	63.1454

## Sheet: 65_PEG
Supp. Table 4.2. RT-qPCR data from GmNAC065-OX lines subjected to PEG treatment
Gene Name	Ct1	Ct2	Ct3	Ct med	dCt	dCt CTR	ddCt	FC
ACT2	27.526	27.2109	27.3685
ACT2	27.2594	27.4779	27.3686
ACT2	27.4107	27.1035	27.2571	27.3314
AtNAP	27.5027	26.8934	27.1981
AtNAP	27.4921	26.9683	27.2302
AtNAP	27.6071	26.6019	27.1045	27.1776	-0.153826	1.70734	-1.86117	3.63302
ATAF1	29.1359	28.7669	28.9514
ATAF1	29.0953	28.7596	28.9274
ATAF1	29.2734	28.7568	29.0151	28.9646	1.63324	3.29721	-1.66397	3.16888
ANAC016	27.2155	25.8102	26.5129
ANAC016	26.2438	26.8533	26.5485
ANAC016	26.5863	27.4949	27.0406	26.7007	-0.63073	-0.301519	-0.329211	1.25633
ANAC092/ORE1	23.8681	23.6922	23.7801
ANAC092/ORE1	23.7021	23.5321	23.6171
ANAC092/ORE1	23.8253	23.4819	23.6536	23.6836	-3.64778	-1.75655	-1.89123	3.7095
ANAC055	25.5279	25.8865	25.7072
ANAC055	25.3961	25.8865	25.6413
ANAC055	25.42	25.8865	25.6532	25.6673	-1.66414	-0.24823	-1.41591	2.66827
ANAC019	28.572	25.3591	26.9655
ANAC019	28.5593	25.3591	26.9592
ANAC019	28.0442	25.3591	26.7016	26.8754	-0.455956	-0.251438	-0.204517	1.1523
PaO	26.9623	25.9131	26.4377
PaO	27.0095	25.9233	26.4664
PaO	26.9818	25.8232	26.4025	26.4355	-0.895865	-0.652041	-0.243824	1.18413
CLH1	26.1816	26.1816	26.1816
CLH1	26.3915	26.1816	26.2865
CLH1	25.9717	22.6708	24.3213	25.5965	#REF!	-2.26519	#REF!	#REF!
NYC1	26.3615	25.402	25.8817
NYC1	26.2317	25.2316	25.7316
NYC1	26.176	25.4436	25.8098	25.8077	-1.52369	-2.78088	1.2572	0.418356
SINA1	28.3558	25.9262	27.141
SINA1	29.0291	26.1091	27.5691
SINA1	28.7644	25.9623	27.3634	27.3578	0.0264266	-0.869805	0.896231	0.537288
BFN1	33.2108	30.0534	31.6321
BFN1	33.3523	30.2025	31.7774
BFN1	33.4837	30.0097	31.7467	31.7187	4.38734	2.17861	2.20873	0.216325
Sweet15	32.0927	29.9706	31.0317
Sweet15	31.6344	29.0642	30.3493
Sweet15	31.606	29.1717	30.3889	30.59	3.25855	4.30909	-1.05053	2.0713
BMST1	34.3689	34.1916
BMST1	35.3931	34.2554
BMST1	34.881	32.9333		34.3372	7.00581	5.49897	1.50684	0.351881
GLK1	22.2989	22.0596	22.1793
GLK1	22.6891	22.0764	22.3828
GLK1	22.2488	21.8965	22.0726	22.2115	-5.11985	-3.53366	-1.58619	3.00256
AREB1	26.9039	25.9816	26.4428
AREB1	27.0655	25.9103	26.4879
AREB1	26.9641	25.9711	26.4676	26.4661	-0.865313	-0.569377	-0.295936	1.22768
SAG113	28.4349	29.4022	28.9185
SAG113	28.0803	29.4022	28.7413
SAG113	28.1887	29.4022	28.7954	28.8184	1.48701	0.648246	0.838761	0.559124
NCED3	30.7778	22.0108	26.3943
NCED3	31.0164	22.0108	26.5136
NCED3	30.9189	22.0108	26.4649	26.4576	-0.87382	3.10123	-3.97505	15.7257

## Sheet: 85_PEG
Supp. Table 4.3. RT-qPCR data from GmNAC085-OX lines subjected to PEG treatment
Gene Name	Ct1	Ct2	Ct3	Ct med	dCt	dCt CTR	ddCt	FC
ACT2	25.4247	24.6949	25.0598
ACT2	25.1724	23	24.0862
ACT2	23.0637	24.8636	23.9636	24.3699
AtNAP	25.2397	26.262	25.7508
AtNAP	25.0249	26.057	25.5409
AtNAP	24.9576	24.1741	24.5659	25.2859	0.915986	7.77687	-6.86088	116.234
ATAF1	26.4415	25.8512	26.1463
ATAF1	26.5105	25.2299	25.8702
ATAF1	26.8325	26.6131	26.7228	26.2465	1.87657	5.96709	-4.09052	17.036
ANAC016	24.2914	24.7604	24.5259
ANAC016	24.9759	24.0844	24.5302
ANAC016	24.654	23.0853	23.8696	24.3086	-0.0613111	1.97333	-2.03464	4.09721
ANAC092/OREI	22.8523	23.2894	23.0709
ANAC092/OREI	22.9892	23.2131	23.1011
ANAC092/OREI	23.556	23.2498	23.4029	23.1916	-1.17825	4.86799	-6.04623	66.0841
ANAC055	26.9881	27.1977	27.0929
ANAC055	27.0622	27.1082	27.0852
ANAC055	27.0949	27.5054	27.3002	27.1594	2.78953	4.45582	-1.66628	3.17396
ANAC019	25.2459	24.3315	24.7887
ANAC019	25.4079	24.8707	25.1393
ANAC019	24.9295	24.6816	24.8055	24.9112	0.541312	3.09722	-2.55591	5.88038
PaO	24.2701	25.0252	24.6476
PaO	24.505	24.6957	24.6004
PaO	24.1425	24.726	24.4343	24.5608	0.190875	5.42065	-5.22978	37.5249
CLH1	22.8377	23.4158	23.1267
CLH1	23.0106	23.5033	23.257
CLH1	23.0792	23.2614	23.1703	23.1847	-1.18521	0.839781	-2.02499	4.0699
NYC1	24.4935	25.0049	24.7492
NYC1	24.5602	25.1722	24.8662
NYC1	24.3659	25.0207	24.6933	24.7696	0.399681	-3.23349	3.63317	0.0805945
SINA1	23.8488	25.1152	24.482
SINA1	24.3468	25.7091	25.028
SINA1	24.3928	25.569	24.9809	24.8303	0.460419	4.21083	-3.75041	13.4581
BFN1	30.445	31.5015	30.9733
BFN1	30.8136	31.49	31.1518
BFN1	30.9843	31.4134	31.1989	31.108	6.73809	6.56231	0.175777	0.885291
Sweet15	26.3328	26.76	26.5464
Sweet15	26.4175	26.8041	26.6108
Sweet15	26.2703	26.5646	26.4174	26.5249	2.155	2.53067	-0.375672	1.29744
BMST1	31.7772	32.3288	32.053
BMST1	33.9393	33.0293	33.4843
BMST1	33.3547	32.2488	32.8018	32.7797	8.40982	6.72354	1.68628	0.310727
GLK1	26.3944	25.7693	26.0819
GLK1	26.4303	25.8972	26.1638
GLK1	26.2562	25.6486	25.9524	26.066	-1.26539	-2.3862	1.12081	0.459837
AREB1	24.709	24.8883	24.7987
AREB1	24.4461	24.7933	24.6197
AREB1	24.4942	24.9019	24.6981	24.7055	0.335593	1.41413	-1.07854	2.1119
SAG113	27.0028	26.6633	26.833
SAG113	26.9931	26.717	26.855
SAG113	27.1463	26.7117	26.929	26.8724	2.50248	5.71575	-3.21328	9.27454
NCED3	28.0496	27.4491	27.7494
NCED3	28.0398	27.7161	27.878
NCED3	27.8086	27.6182	27.7134	27.7802	3.41037	6.96473	-3.55436	11.7481

## Sheet: Col 0_Tun
Supp. Table 4.4. RT-qPCR data from Col 0 (WT) plants subjected to tunicamycin treatment
Gene Name	Ct1	Ct2	Ct3	Ct med	dCt	dCt CTR	ddCt	FC
ACT2	25.521	25.8581	25.6896
ACT2	25.6331	25.4631	25.5481
ACT2	25.4731	25.2284	25.3508	25.5295
AtNAP	28.9179	29.1022	29.0101
AtNAP	28.8263	28.8587	28.8425
AtNAP	28.8765	28.697	28.7867	28.8798	3.35027	3.12983	0.220436	0.858306
ATAF1	29.0329	29.2725	29.1527
ATAF1	29.1398	29.1609	29.1503
ATAF1	29.2007	29.292	29.2464	29.1831	3.65365	5.52918	-1.87553	3.66936
ANAC016	27.2701	27.9125	27.5913
ANAC016	27.8551	26.9574	27.4063
ANAC016	27.2982	27.639	27.4686	27.4887	1.95923	1.52934	0.429889	0.742319
ANAC092/ORE1	22.8635	22.9455	22.9045
ANAC092/ORE1	22.9281	22.9014	22.9147
ANAC092/ORE1	22.9939	22.9972	22.9955	22.9382	-2.59124	-0.161356	-2.42989	5.38851
ANAC055	27.961	27.8177	27.8894
ANAC055	27.9421	27.8695	27.9058
ANAC055	27.9914	27.7852	27.8883	27.8945	2.36501	4.27283	-1.90783	3.75243
ANAC019	28.1234	28.1205	28.122
ANAC019	28.2623	28.0026	28.1325
ANAC019	28.3108	27.8795	28.0952	28.1165	2.58706	3.97756	-1.3905	2.6217
PaO	26.7893	26.7392	26.7642
PaO	26.7479	26.7392	26.7435
PaO	26.7338	26.7392	26.7365	26.7481	1.21862	1.49529	-0.276671	1.2114
CLH1	25.7722	25.8973	25.8348
CLH1	26.1226	25.8973	26.01
CLH1	25.7467	25.8973	25.822	25.8889	0.359446	-2.26519	2.62464	0.162145
NYC1	25.0256	25.0628	25.0442
NYC1	25.0863	25.0628	25.0746
NYC1	25.0296	25.0628	25.0462	25.055	-0.474508	-1.34851	0.874006	0.54563
SINA1	28.7301	28.7549	28.7425
SINA1	28.7625	28.9134	28.8379
SINA1	28.258	29.1562	28.7071	28.7625	3.23303	3.47652	-0.243495	1.18386
BFN1	30.9697	31.2281	31.0989
BFN1	30.9134	31.1508	31.0321
BFN1	30.7066	31.0122	30.8594	30.9968	5.46731	6.91384	-1.44653	2.72552
Sweet15	32.789	32.5239	32.6564
Sweet15	32.2268	32.5239	32.3754
Sweet15	32.842	32.5239	32.6829	32.5716	7.0421	6.13152	0.910583	0.53197
BMST1	31.0265	31.0166	31.0216
BMST1	31.2469	31.082	31.1644
BMST1	30.5459	31.0204	30.7831	30.9897	5.46021	5.56326	-0.103047	1.07404
GLK1	31.5091	26.9456	29.2273
GLK1	30.6651	27.0932	28.8792
GLK1	31.8646	26.9506	29.4076	29.1714	#REF!	4.23924	#REF!	#REF!
AREB1	26.349	26.4731	26.4111
AREB1	26.2476	26.4444	26.346
AREB1	26.3895	26.3821	26.3858	26.381	0.851469	1.94205	-1.09058	2.1296
SAG113	27.4432	27.291	27.3671
SAG113	27.4386	27.4838	27.4612
SAG113	27.4102	27.36	27.3851	27.4045	1.87497	2.60916	-0.734189	1.66346
NCED3	30.1987	29.6161	29.9074
NCED3	29.9651	30.0802	30.0227
NCED3	34.4959	31.8857	33.1908	31.0403	5.51081	8.0476	-2.53678	5.80294

## Sheet: 65_Tun
Supp. Table 4.5. RT-qPCR data from GmNAC065-OX lines subjected to tunicamycin treatment
Gene Name	Ct1	Ct2	Ct3	Ct med	dCt	dCt CTR	ddCt	FC
ACT2	24.6802	28.6562	26.6682
ACT2	24.9722	28.7052	26.8387
ACT2	24.4787	28.4577	26.4682	26.6584
AtNAP	29.9413	34.6201	32.2807
AtNAP	29.9323	35.2788	32.6056
AtNAP	30.8002	33.9614	32.3808	32.4224	5.764	1.70734	4.05665	0.0600932
ATAF1	30.3218	31.0203	30.6711
ATAF1	31.7645	31.0203	31.3924
ATAF1	30.9747	31.0203	30.9975	31.0204	#REF!	5.56326	#REF!	#REF!
ANAC016	25.7698	27.172	26.4709
ANAC016	26.6958	30.6164	28.6561
ANAC016	26.2498	29.5041	27.8769	27.668	1.00959	-0.301519	1.31111	0.40301
ANAC092/ORE1	24.9982	30.0733	27.5358
ANAC092/ORE1	24.9854	30.0093	27.4973
ANAC092/ORE1	24.9568	31.3001	28.1285	27.7205	1.06215	-1.75655	2.81871	0.141737
ANAC055	31	27.7342	29.3671
ANAC055	31.9946	27.7342	29.8644
ANAC055	32.9893	27.7342	30.3617	29.8644	3.20603	-0.24823	3.45426	0.0912354
ANAC019	28.8472	33.5591	31.2031
ANAC019	29.0348	34.6966	31.8657
ANAC019	28.7472	33.1785	30.9628	31.3439	4.68553	-0.251438	4.93696	0.0326457
PaO	27.5986	32.7026	30.1506
PaO	27.5726	33.017	30.2948
PaO	27.6034	32.1839	29.8937	30.113	3.45464	-0.652041	4.10669	0.0580449
CLH1	28.939	28.4906	28.7148
CLH1	28.5852	28.5334	28.5593
CLH1	29.0211	28.5413	28.7812	28.6851	1.35371	0.763364	0.590344	0.664184
NYC1	27.0887	32.3759	29.7323
NYC1	27.1756	31.9736	29.5746
NYC1	27.0361	31.9691	29.5026	29.6032	2.9448	-2.78088	5.72569	0.0188972
SINA1	32.859	35.0456	33.9523
SINA1	32.3832	35.1313	33.7572
SINA1	32.0545	34.9599	33.5072	33.7389	7.08053	-0.869805	7.95034	0.00404306
BFN1	28.7248	28.7736	28.7492
BFN1	28.0118	29.1254	28.5686
BFN1	28.7025	28.9111	28.8068	28.7082	3.17869	4.23924	-1.06055	2.08573
Sweet15	35.2067	32.8017	34.0042
Sweet15	35.3614	32.5139	33.9377
Sweet15	35.284	32.6578	33.9709	33.9709	7.31254	4.30909	3.00346	0.124701
BMST1	34.4141	34.8196
BMST1	34.4141	34.8196
BMST1	34.4141	34.8196		34.6168	7.95845	5.49897	2.45947	0.181813
GLK1	27.3597	27.4249	27.3923
GLK1	27.5357	27.2434	27.3896
GLK1	27.3633	27.3738	27.3685	27.3835	3.01359	5.51293	-2.49934	5.65426
AREB1	28.0182	33.9391	30.9787
AREB1	28.1769	33.4926	30.8347
AREB1	28.2915	33.513	30.9023	30.9052	4.24686	-0.569377	4.81624	0.035495
SAG113	31.5587	26.7755	29.1671
SAG113	32.3504	26.8487	29.5996
SAG113	32.0364	26.5877	29.3121	29.3596	#REF!	3.1197	#REF!	#REF!
NCED3	24.2643	24.196	24.2302
NCED3	24.1064	24.0424	24.0744
NCED3	24.2569	22.82	23.5384	23.9477	1.50932	2.60916	-1.09984	2.14332

## Sheet: 85_Tun
Supp. Table 4.6. RT-qPCR data from GmNAC085-OX lines subjected to tunicamycin treatment
Gene Name	Ct1	Ct2	Ct3	Ct med	dCt	dCt CTR	ddCt	FC
ACT2	23.7916	24.9859	24.3888
ACT2	24.0479	23.2937	23.6708
ACT2	22.0363	23.5716	22.8039	23.6212
AtNAP	24.4674	25.8989	25.1832
AtNAP	24.5982	26.7327	25.6655
AtNAP	24.2221	25.7462	24.9842	25.2776	1.65643	7.77687	-6.12044	69.5725
ATAF1	23.2031	24.4553	23.8292
ATAF1	22.945	24.5802	23.7626
ATAF1	24.5213	24.6346	24.578	24.0566	0.435446	5.96709	-5.53164	46.2584
ANAC016	23.7982	25.1116	24.4549
ANAC016	24.6861	25.6431	25.1646
ANAC016	24.6518	25.0866	24.8692	24.8296	1.2084	1.97333	-0.76493	1.69929
ANAC092/ORE1	21.2823	22.676	21.9792
ANAC092/ORE1	21.7059	22.7309	22.2184
ANAC092/ORE1	21.4572	22.7595	22.1083	22.102	-1.51921	4.86799	-6.3872	83.7025
ANAC055	23.0973	24.9599	24.0286
ANAC055	23.3213	24.8804	24.1008
ANAC055	23.3696	24.9278	24.1487	24.0927	0.471532	4.45582	-3.98429	15.8267
ANAC019	23.7423	24.6323	24.1873
ANAC019	24.6768	24.7718	24.7243
ANAC019	24.0464	24.7516	24.399	24.4369	0.815681	3.09722	-2.28154	4.86197
PaO	22.9817	24.6178	23.7997
PaO	23.1908	24.3853	23.7881
PaO	23.1063	24.3764	23.7413	23.7764	0.155199	5.42065	-5.26545	38.4644
CLH1	25.6872	26.7965	26.2419
CLH1	25.8114	26.8179	26.3147
CLH1	26.1858	26.4155	26.3007	26.2857	3.84739	4.23924	-0.391854	1.31208
NYC1	22.44	23.5355	22.9878
NYC1	22.5838	23.3536	22.9687
NYC1	22.5189	23.1782	22.8486	22.935	-0.686163	-3.23349	2.54733	0.171071
SINA1	27.7611	28.7147	28.2379
SINA1	28.7635	28.1832	28.4733
SINA1	28.4334	27.688	28.0607	28.2573	4.63614	4.21083	0.42531	0.744679
BFN1	28.8857	29.6402	29.263
BFN1	28.6004	30.6441	29.6222
BFN1	28.8055	29.5439	29.1747	29.3533	5.73212	6.56231	-0.830189	1.77792
Sweet15	31.913	28.0427	29.9778
Sweet15	32.4286	28.2838	30.3562
Sweet15	32.3846	28.1702	30.2774	30.2038	6.58264	2.53067	4.05197	0.0602887
BMST1	27.1611	27.8178	27.4894
BMST1	29.5704	28.886	29.2282
BMST1	30.0158	28.7461	29.381	28.6995	5.07836	6.72354	-1.64518	3.12787
GLK1	28.8693	28.1383	28.5038
GLK1	28.827	27.9909	28.4089
GLK1	28.7052	27.6807	28.1929	28.3686	1.03715	0.639676	0.397477	0.759185
AREB1	21.9918	27.1197	24.5557
AREB1	22.246	23.746	22.996
AREB1	21.7319	23.8573	22.7946	23.4488	-0.172401	1.85188	-2.02429	4.0679
SAG113	24.4037	24.9358	24.6697
SAG113	24.5446	24.975	24.7598
SAG113	24.6923	24.9146	24.8034	24.7443	1.12314	5.71575	-4.59262	24.1277
NCED3	26.9978	27.3391	27.1685
NCED3	27.0657	27.5311	27.2984
NCED3	26.9906	27.2554	27.123	27.1966	3.57545	6.96473	-3.38928	10.4779

## Sheet: Col 0_SA
Supp. Table 4.7. RT-qPCR data from Col 0 (WT) plants subjected to salyciclic acid treatment
Gene Name	Ct1	Ct2	Ct3	Ct med	dCt	dCt CTR	ddCt	FC
ACT2	33.2981	33.9684	33.6333
ACT2	32.986	34.0855	33.5358
ACT2	33.7262	34.2025	33.9643	33.7111
AtNAP	32.3307	33.5014	32.9161
AtNAP	33.5081	33.5599	33.534
AtNAP	32.4565	34.0358	33.2462	33.2321	-0.47904	3.12983	-3.60887	12.2005
ATAF1	33.1034	33.8476	33.4755
ATAF1	33.2499	33.3601	33.305
ATAF1	34.0006	33.8249	33.9128	33.5644	-0.146725	5.52918	-5.6759	51.1232
ANAC016	30.057	29.7942	29.9256
ANAC016	29.7912	26.3038	28.0475
ANAC016	27.3514	27.6125	27.4819	28.485	-5.22612	1.52934	-6.75546	108.043
ANAC092/ORE1	27.6182	27.8852	27.7517
ANAC092/ORE1	27.5264	28.2385	27.8824
ANAC092/ORE1	27.9655	28.0043	27.9849	27.873	-5.83813	-0.161356	-5.67677	51.1539
ANAC055	29.2981	29.4953	29.3967
ANAC055	29.3581	29.3182	29.3381
ANAC055	29.9479	29.8048	29.8763	29.5371	-4.17407	4.27283	-8.4469	348.956
ANAC019	33.4769	35.5559	34.5164
ANAC019	33.5759	35.8174	34.6967
ANAC019	33.7075	34.8279	34.2677	34.4936	0.782484	3.97756	-3.19507	9.15825
PaO	31.4175	31.363	31.3903
PaO	31.095	31.6414	31.3682
PaO	31.0159	31.1611	31.0885	31.2823	-2.42882	1.49529	-3.92411	15.1801
CLH1	32.0534	31.23	31.6417
CLH1	33.075	31.4577	32.2664
CLH1	32.6091	31.1347	31.8719	31.9266	-1.78448	-2.26519	0.480719	0.716621
NYC1	29.4428	29.4105	29.4267
NYC1	29.4651	29.3321	29.3986
NYC1	29.4516	29.2442	29.3479	29.391	-4.32007	-1.34851	-2.97156	7.84385
SINA1	31.6194	33.7455	32.6824
SINA1	33.2751	33.7455	33.5103
SINA1	32.4472	33.7455	33.0964	33.0964	-0.614756	3.47652	-4.09128	17.045
BFN1	30.5162	29.8788	30.1975
BFN1	30.6055	29.8788	30.2421
BFN1	29.9251	29.8788	29.9019	30.1139	-3.59727	6.91384	-10.5111	1459.35
Sweet15	35.034	35.5905	35.3123
Sweet15	35.034	34.4775	34.7558
Sweet15	35.034	35.034	35.034	35.034	1.3229	6.13152	-4.80862	28.0245
BMST1	23.8938	23.8923	23.893
BMST1	23.9198	24.9164	24.4181
BMST1	23.8116	25.1815	24.4966	24.2692	0.648053	5.51293	-4.86488	29.1389
GLK1	29.974	29.9597	29.9668
GLK1	29.3493	29.9597	29.6545
GLK1	29.825	29.9597	29.8923	29.8379	-3.87325	-0.396128	-3.47712	11.1357
AREB1	30.5154	33.0636	31.7895
AREB1	31.4754	32.0969	31.7862
AREB1	30.9381	32.6563	31.7972	31.791	-1.92016	1.94205	-3.86221	14.5426
SAG113	35.2738	34.8031	35.0384
SAG113	33.8758	32.7827	33.3293
SAG113	34.194	33.0514	33.6227	33.9968	0.285696	2.60916	-2.32346	5.00533
NCED3	33.3834	32.5301	32.9567
NCED3	33.3781	32.6914	33.0347
NCED3	32.5101	32.208	32.359	32.7835	-0.927621	8.0476	-8.97522	503.28

## Sheet: 65_SA
Supp. Table 4.8. RT-qPCR data from GmNAC065-OX lines subjected to salyciclic acid treatment
Gene Name	Ct1	Ct2	Ct3	Ct med	dCt	dCt CTR	ddCt	FC
ACT2	33.9655	33.2794	33.6225
ACT2	37.3992	33.884	35.6416
ACT2	35.334	32.8443	34.0891	33.9731
AtNAP	35.001	30.8706	32.9358
AtNAP	35.1774	31.1546	33.166
AtNAP	37.6163	30.6982	34.1573	32.3432	-2.10789	1.70734	-3.81523	14.0767
ATAF1	33.6771	32.1182	32.8976
ATAF1	33.2433	32.4777	32.8605
ATAF1	33.8338	32.0437	32.9388	32.6051	-1.846	3.29721	-5.14321	35.3395
ANAC016	26.8515	27.8236	27.3375
ANAC016	26.8797	28.4298	27.6547
ANAC016	28.4823	28.2718	28.3771	27.9549	-6.49617	-0.301519	-6.19465	73.2444
ANAC092/ORE1	29.8961	26.4851	28.1906
ANAC092/ORE1	30.0555	26.5967	28.3261
ANAC092/ORE1	30.4443	26.3844	28.4144	27.5296	-6.92142	-1.75655	-5.16487	35.8741
ANAC055	30.2558	28.4848	29.3703
ANAC055	31.0045	29.049	30.0268
ANAC055	30.9735	28.8063	29.8899	29.3413	-5.10972	-0.24823	-4.86149	29.0706
ANAC019	35.5854	32.9509	34.2681
ANAC019	35.4889	34.0666	34.7778
ANAC019	36.9768	33.4045	35.1907	34.2006	-0.250474	-0.251438	0.000964074	0.999332
PaO	32.0473	30.3439	31.1956
PaO	32.5414	30.0024	31.2719
PaO	32.3596	29.983	31.1713	30.7401	-3.71092	-0.652041	-3.05888	8.33327
CLH1	31.257	29.4695	30.3632
CLH1	32.672	30.35	31.511
CLH1	33.2185	30.5424	31.8804	30.7669	-3.68418	-3.53366	-0.150527	1.10997
NYC1	31.0165	27.6752	29.3459
NYC1	31.5647	27.5436	29.5542
NYC1	31.0183	27.553	29.2857	28.6218	-5.82923	-2.78088	-3.04835	8.27265
SINA1	32.4882	31.7139	32.1011
SINA1	32.7121	29.888	31.3
SINA1	37.4606	29.6617	33.5611	31.5067	-2.94441	-0.869805	-2.0746	4.21229
BFN1	31.272	34.9384	33.1052
BFN1	31.6989	34.9934	33.3461
BFN1	31.526	34.932	33.229	33.9673	-0.483778	2.17861	-2.66239	6.33081
Sweet15	Indeterm	Indeterm	Indeterm
Sweet15	Indeterm	Indeterm	Indeterm
Sweet15	Indeterm	Indeterm	Indeterm
BMST1	30.2084	34.7037
BMST1	31.8596	36.7069
BMST1	29.6372	33.6975		35.036	0.584949	5.49897	-4.91402	30.1487
GLK1	32.0822	29.9781	31.0302
GLK1	32.0033	30.1815	31.0924
GLK1	31.806	29.7223	30.7642	30.533	-3.91808	-2.3862	-1.53188	2.89162
AREB1	31.2128	30.3856	30.7992
AREB1	32.8869	30.065	31.4759
AREB1	31.9538	31.1044	31.5291	30.9468	-3.5043	-0.569377	-2.93492	7.64716
SAG113	37.3777	30.1404	33.7591
SAG113	33.0051	31.6187	32.3119
SAG113	33.9569	31.5108	32.7338	32.1442	-2.30682	0.648246	-2.95506	7.75466
NCED3	30.7044	35.5311	33.1178
NCED3	31.9924	32.9169	32.4546
NCED3	31.5534	32.4828	32.0181	33.0074	-1.4437	3.10123	-4.54494	23.3433

## Sheet: 85_SA
Supp. Table 4.9. RT-qPCR data from GmNAC085-OX lines subjected to salyciclic acid treatment
Gene Name	Ct1	Ct2	Ct3	Ct med	dCt	dCt CTR	ddCt	FC
ACT2	30.0881	34.1018	32.095
ACT2	30.5861	32.2143	31.4002
ACT2	30.294	32.3723	31.3331	31.6094
AtNAP	27.6412		27.6412
AtNAP	26.9407		26.9407
AtNAP	27.4112		27.4112	27.3311	-4.27838	7.77687	-12.0552	4255.9
ATAF1	28.3745	33.8489	31.1117
ATAF1	28.2447	33.6191	30.9319
ATAF1	27.4345	33.3629	30.3987	30.8141	-0.795334	5.96709	-6.76243	108.566
ANAC016	27.7355	29.5	28.6178
ANAC016	28.0233	28.3235	28.1734
ANAC016	20.7498	28.9944	24.8721	27.2211	-4.38834	1.97333	-6.36168	82.2347
ANAC092/ORE1	24.525	30.5429	27.5339
ANAC092/ORE1	24.6562	28.688	26.6721
ANAC092/ORE1	25.3475	29.8766	27.612	27.2727	-4.33673	4.86799	-9.20471	590.058
ANAC055	25.2297	30.7338	27.9818
ANAC055	25.3558	30.1298	27.7428
ANAC055	25.4057	29.9261	27.6659	27.7968	-3.81261	4.45582	-8.26843	308.351
ANAC019	25.9779	34.6006	30.2893
ANAC019	25.8781	33.9558	29.917
ANAC019	25.9915	32.777	29.3843	29.8635	-1.74594	3.09722	-4.84317	28.7037
PaO	26.5499	30.8092	28.6796
PaO	26.6934	30.7755	28.7344
PaO	26.7312	30.591	28.6611	28.6917	-2.91774	5.42065	-8.33839	323.673
CLH1	22.7899	34.2913	28.5406
CLH1	22.9479	29.2672	26.1075
CLH1	23.2449	29.5255	26.3852	27.0111	-4.59832	-1.77275	-2.82556	7.08891
NYC1	25.7786	25.7837	25.7812
NYC1	25.7971	25.7113	25.7542
NYC1	25.7082	25.6167	25.6624	25.7326	0.203099	3.1197	-2.9166	7.55065
SINA1	27.3633	32.3002	29.8318
SINA1	29.6737	35.21	32.4419
SINA1	29.6108	35.0639	32.3374	31.537	-0.0724389	4.21083	-4.28327	19.4711
BFN1	30.5035	27.4309	28.9672
BFN1	30.1333	29.8285	29.9809
BFN1	30.4518	29.695	30.0734	29.6738	-1.9356	6.56231	-8.49791	361.515
Sweet15	34.0305	33.5545	33.7925
Sweet15	32.809	33.5545	33.1817
Sweet15	35.252	33.5545	34.4032	33.7925	2.18304	2.53067	-0.347625	1.27246
BMST1	31.8376	30.9254	31.3815
BMST1	33.9931	30.3965	32.1948
BMST1	33.4236	31.3681	32.3959	31.9907	0.381302	6.72354	-6.34224	81.134
GLK1	27.0617	32.8656	29.9637
GLK1	27.1056	31.3347	29.2201
GLK1	26.9756	31.2648	29.1202	29.4347	-2.17477	0.839781	-3.01455	8.08111
AREB1	27.2085	33.4897	30.3491
AREB1	27.4036	32.8844	30.144
AREB1	27.7911	31.7245	29.7578	30.0836	-1.5258	1.41413	-2.93993	7.67374
SAG113	26.4436	32.7761	29.6098
SAG113	26.3197	31.7896	29.0547
SAG113	26.4124	32.6568	29.5346	29.3997	-2.20973	5.71575	-7.92548	243.112
NCED3	29.5275	30.8255	30.1765
NCED3	29.5736	31.6174	30.5955
NCED3	29.3016	32.1365	30.7191	30.497	-1.11243	6.96473	-8.07715	270.063
